# Supplementary material for: Learning and Developing Together for Improving the Quality of Care in a Nursing Home, Is Appreciative Inquiry the Key?
Source: Healthcare (Basel). 2023 Jun 24;11(13):1840. doi: 10.3390/healthcare11131840 (PMC10340465; doi:10.3390/healthcare11131840)
Supplement: Supplementary file 1 [file healthcare-11-01840-s001.zip]

Archive with 1 entries (1 files):
- healthcare-2387977-supplementary.pdf
